# Supplementary material for: Machine intelligence accelerated design of conductive MXene aerogels with programmable properties
Source: Nat Commun. 2024 Jun 1;15:4685. doi: 10.1038/s41467-024-49011-8 (PMC11144242; doi:10.1038/s41467-024-49011-8)
Supplement: Supplementary file 7 — Source Data [file 41467_2024_49011_MOESM7_ESM.xlsx]

## Sheet: Figure_1b
	ID (–)	MXene (wt. %)	CNF (wt. %)	Gelatin (wt. %)	Mixture Loading (mg mL–1)	Grade (A/B/C)
	1	0	0	100	10	A
	2	20	0	80	10	A
	3	40	0	60	10	B
	4	60	0	40	10	B
	5	80	0	20	10	A
	6	100	0	0	10	A
	7	0	20	80	10	A
	8	20	20	60	10	A
	9	40	20	40	10	A
	10	60	20	20	10	A
	11	80	20	0	10	A
	12	0	40	60	10	A
	13	20	40	40	10	A
	14	40	40	20	10	A
	15	60	40	0	10	A
	16	0	60	40	10	A
	17	20	60	20	10	A
	18	40	60	0	10	A
	19	0	80	20	10	A
	20	20	80	0	10	A
	21	0	100	0	10	A
	22	10	0	90	10	A
	23	30	0	70	10	B
	24	50	0	50	10	B
	25	70	0	30	10	C
	26	90	0	10	10	A
	27	0	10	90	10	B
	28	10	10	80	10	B
	29	20	10	70	10	B
	30	30	10	60	10	B
	31	40	10	50	10	B
	32	50	10	40	10	A
	33	60	10	30	10	A
	34	70	10	20	10	A
	35	80	10	10	10	A
	36	90	10	0	10	A
	37	10	20	70	10	A
	38	30	20	50	10	A
	39	50	20	30	10	A
	40	70	20	10	10	A
	41	0	30	70	10	A
	42	10	30	60	10	A
	43	20	30	50	10	A
	44	30	30	40	10	A
	45	40	30	30	10	A
	46	50	30	20	10	A
	47	60	30	10	10	A
	48	70	30	0	10	A
	49	10	40	50	10	A
	50	30	40	30	10	A
	51	50	40	10	10	A
	52	0	50	50	10	A
	53	10	50	40	10	A
	54	20	50	30	10	A
	55	30	50	20	10	A
	56	40	50	10	10	A
	57	50	50	0	10	A
	58	10	60	30	10	A
	59	30	60	10	10	A
	60	0	70	30	10	A
	61	10	70	20	10	A
	62	20	70	10	10	A
	63	30	70	0	10	A
	64	10	80	10	10	A
	65	0	90	10	10	A
	66	10	90	0	10	A
	67	0	0	100	7.5	A
	68	10	0	90	7.5	A
	69	20	0	80	7.5	B
	70	30	0	70	7.5	B
	71	40	0	60	7.5	C
	72	50	0	50	7.5	B
	73	60	0	40	7.5	B
	74	70	0	30	7.5	B
	75	80	0	20	7.5	A
	76	90	0	10	7.5	A
	77	100	0	0	7.5	A
	78	0	10	90	7.5	B
	79	10	10	80	7.5	B
	80	20	10	70	7.5	B
	81	30	10	60	7.5	C
	82	40	10	50	7.5	C
	83	50	10	40	7.5	B
	84	60	10	30	7.5	A
	85	70	10	20	7.5	A
	86	80	10	10	7.5	A
	87	90	10	0	7.5	A
	88	0	20	80	7.5	A
	89	10	20	70	7.5	A
	90	20	20	60	7.5	A
	91	30	20	50	7.5	B
	92	40	20	40	7.5	A
	93	50	20	30	7.5	A
	94	60	20	20	7.5	A
	95	70	20	10	7.5	A
	96	80	20	0	7.5	A
	97	0	30	70	7.5	A
	98	10	30	60	7.5	A
	99	20	30	50	7.5	A
	100	30	30	40	7.5	A
	101	40	30	30	7.5	A
	102	50	30	20	7.5	A
	103	60	30	10	7.5	A
	104	70	30	0	7.5	A
	105	0	40	60	7.5	A
	106	10	40	50	7.5	A
	107	20	40	40	7.5	A
	108	30	40	30	7.5	A
	109	40	40	20	7.5	A
	110	50	40	10	7.5	A
	111	60	40	0	7.5	A
	112	0	50	50	7.5	A
	113	10	50	40	7.5	A
	114	20	50	30	7.5	A
	115	30	50	20	7.5	A
	116	40	50	10	7.5	A
	117	50	50	0	7.5	A
	118	0	60	40	7.5	A
	119	10	60	30	7.5	A
	120	20	60	20	7.5	A
	121	30	60	10	7.5	A
	122	40	60	0	7.5	A
	123	0	70	30	7.5	A
	124	10	70	20	7.5	A
	125	20	70	10	7.5	A
	126	30	70	0	7.5	A
	127	0	80	20	7.5	A
	128	10	80	10	7.5	A
	129	20	80	0	7.5	A
	130	0	90	10	7.5	A
	131	10	90	0	7.5	A
	132	0	100	0	7.5	A
	133	0	0	100	5	A
	134	10	0	90	5	B
	135	20	0	80	5	B
	136	30	0	70	5	B
	137	40	0	60	5	B
	138	50	0	50	5	C
	139	60	0	40	5	C
	140	70	0	30	5	B
	141	80	0	20	5	B
	142	90	0	10	5	A
	143	100	0	0	5	A
	144	0	10	90	5	B
	145	10	10	80	5	B
	146	20	10	70	5	B
	147	30	10	60	5	B
	148	40	10	50	5	C
	149	50	10	40	5	B
	150	60	10	30	5	B
	151	70	10	20	5	B
	152	80	10	10	5	A
	153	90	10	0	5	A
	154	0	20	80	5	A
	155	10	20	70	5	A
	156	20	20	60	5	A
	157	30	20	50	5	B
	158	40	20	40	5	B
	159	50	20	30	5	A
	160	60	20	20	5	A
	161	70	20	10	5	A
	162	80	20	0	5	A
	163	0	30	70	5	A
	164	10	30	60	5	A
	165	20	30	50	5	A
	166	30	30	40	5	A
	167	40	30	30	5	A
	168	50	30	20	5	A
	169	60	30	10	5	A
	170	70	30	0	5	A
	171	0	40	60	5	A
	172	10	40	50	5	A
	173	20	40	40	5	A
	174	30	40	30	5	A
	175	40	40	20	5	A
	176	50	40	10	5	A
	177	60	40	0	5	A
	178	0	50	50	5	A
	179	10	50	40	5	A
	180	20	50	30	5	A
	181	30	50	20	5	A
	182	40	50	10	5	A
	183	50	50	0	5	A
	184	0	60	40	5	A
	185	10	60	30	5	A
	186	20	60	20	5	A
	187	30	60	10	5	A
	188	40	60	0	5	A
	189	0	70	30	5	A
	190	10	70	20	5	A
	191	20	70	10	5	A
	192	30	70	0	5	A
	193	0	80	20	5	A
	194	10	80	10	5	A
	195	20	80	0	5	A
	196	0	90	10	5	A
	197	10	90	0	5	A
	198	0	100	0	5	A
	199	0	0	100	2.5	A
	200	10	0	90	2.5	A
	201	20	0	80	2.5	B
	202	30	0	70	2.5	C
	203	40	0	60	2.5	B
	204	50	0	50	2.5	B
	205	60	0	40	2.5	C
	206	70	0	30	2.5	B
	207	80	0	20	2.5	B
	208	90	0	10	2.5	A
	209	100	0	0	2.5	A
	210	0	10	90	2.5	B
	211	10	10	80	2.5	B
	212	20	10	70	2.5	C
	213	30	10	60	2.5	C
	214	40	10	50	2.5	C
	215	50	10	40	2.5	C
	216	60	10	30	2.5	C
	217	70	10	20	2.5	B
	218	80	10	10	2.5	B
	219	90	10	0	2.5	A
	220	0	20	80	2.5	A
	221	10	20	70	2.5	A
	222	20	20	60	2.5	B
	223	30	20	50	2.5	B
	224	40	20	40	2.5	B
	225	50	20	30	2.5	B
	226	60	20	20	2.5	A
	227	70	20	10	2.5	A
	228	80	20	0	2.5	A
	229	0	30	70	2.5	A
	230	10	30	60	2.5	A
	231	20	30	50	2.5	A
	232	30	30	40	2.5	A
	233	40	30	30	2.5	A
	234	50	30	20	2.5	A
	235	60	30	10	2.5	A
	236	70	30	0	2.5	A
	237	0	40	60	2.5	A
	238	10	40	50	2.5	B
	239	20	40	40	2.5	A
	240	30	40	30	2.5	A
	241	40	40	20	2.5	A
	242	50	40	10	2.5	A
	243	60	40	0	2.5	A
	244	0	50	50	2.5	A
	245	10	50	40	2.5	B
	246	20	50	30	2.5	A
	247	30	50	20	2.5	A
	248	40	50	10	2.5	A
	249	50	50	0	2.5	A
	250	0	60	40	2.5	A
	251	10	60	30	2.5	A
	252	20	60	20	2.5	A
	253	30	60	10	2.5	A
	254	40	60	0	2.5	A
	255	0	70	30	2.5	A
	256	10	70	20	2.5	A
	257	20	70	10	2.5	A
	258	30	70	0	2.5	A
	259	0	80	20	2.5	A
	260	10	80	10	2.5	A
	261	20	80	0	2.5	A
	262	0	90	10	2.5	A
	263	10	90	0	2.5	A
	264	0	100	0	2.5	A

## Sheet: Figure_1d_top
	Intensity (arb. units)	Raw Intensity	Peak Sum	Background	C–Ti	C–C	C=O	C–O
	294	627.083	649.901	627.083	627.083	627.083	627.083	649.901
	293.8	660.833	651.213	627.083	627.083	627.083	627.083	651.213
	293.6	647.083	652.5	626.944	626.944	626.944	626.944	652.5
	293.4	657.083	653.974	626.861	626.861	626.861	626.861	653.974
	293.2	623.75	655.552	626.736	626.736	626.736	626.736	655.552
	293	617.083	657.432	626.748	626.748	626.748	626.749	657.432
	292.8	639.583	659.528	626.788	626.788	626.788	626.79	659.526
	292.6	637.083	661.744	626.735	626.735	626.735	626.741	661.739
	292.4	654.583	664.219	626.693	626.693	626.693	626.708	664.204
	292.2	649.583	666.913	626.577	626.577	626.577	626.617	666.874
	292	660.833	669.982	626.483	626.483	626.483	626.582	669.884
	291.8	644.583	673.454	626.341	626.341	626.341	626.578	673.217
	291.6	672.083	677.589	626.266	626.266	626.266	626.808	677.046
	291.4	663.75	682.454	626.077	626.077	626.077	627.264	681.266
	291.2	668.333	688.595	625.921	625.921	625.921	628.404	686.112
	291	670	696.604	625.746	625.746	625.746	630.706	691.643
	290.8	690.417	707.476	625.563	625.563	625.563	635.033	698.007
	290.6	697.917	722.57	625.296	625.296	625.296	642.572	705.294
	290.4	719.583	743.898	624.996	624.996	624.996	655.118	713.776
	290.2	785	773.853	624.606	624.606	624.606	674.792	723.666
	290	840.417	815.055	623.944	623.944	623.944	703.856	735.142
	289.8	874.167	870.307	623.05	623.05	623.052	744.649	748.707
	289.6	1003.75	941.884	622.014	622.014	622.018	798.828	765.066
	289.4	1008.33	1030.39	620.439	620.439	620.448	866.147	784.677
	289.2	1124.58	1135.54	618.838	618.838	618.86	945.124	809.232
	289	1245.83	1254.12	616.751	616.751	616.801	1030.84	839.984
	288.8	1380.83	1381.71	614.155	614.155	614.264	1116.35	879.408
	288.6	1501.67	1513.37	610.991	610.991	611.22	1193.01	931.119
	288.4	1652.5	1645.61	607.315	607.315	607.781	1251.94	1000.52
	288.2	1802.08	1778.12	603.002	603.002	603.916	1285.28	1094.93
	288	1887.92	1916.08	598.054	598.054	599.786	1288.17	1224.23
	287.8	2067.08	2070.78	592.731	592.731	595.902	1259.79	1400.55
	287.6	2285.83	2256.49	586.646	586.646	592.252	1202.83	1634.7
	287.4	2480.42	2481.97	579.634	579.634	589.206	1123.57	1928.46
	287.2	2751.25	2727.32	571.79	571.79	587.572	1030.66	2252.67
	287	2886.67	2913.05	562.796	562.796	587.926	932.715	2518
	286.8	2913.33	2919.3	553.206	553.206	591.85	838.189	2595.67
	286.6	2650	2700.68	543.466	543.466	600.851	753.285	2433.48
	286.4	2350	2350.85	534.773	534.773	617.072	682.393	2120.93
	286.2	2035.42	1997.53	527.282	527.282	641.258	626.54	1784.3
	286	1725	1709.85	521.058	521.058	673.5	584.833	1493.63
	285.8	1461.25	1502.18	516.09	516.09	712.99	555.249	1266.12
	285.6	1339.58	1364.07	512.19	512.19	757.785	535.169	1095.49
	285.4	1289.58	1277.9	508.775	508.775	804.617	521.66	969.175
	285.2	1251.67	1226.56	505.553	505.553	849.695	512.458	875.508
	285	1268.33	1195.39	502.474	502.474	889.087	506.01	805.241
	284.8	1222.92	1172.52	499.313	499.313	918.747	501.044	751.359
	284.6	1175	1149.56	496.327	496.327	935.764	497.137	709.313
	284.4	1142.92	1120.79	493.526	493.529	938.14	493.888	675.808
	284.2	1040	1083.15	490.847	490.864	925.277	491.001	648.549
	284	1001.67	1036.4	488.58	488.7	898.506	488.644	626.289
	283.8	941.667	981.938	486.463	487.142	860.004	486.488	607.693
	283.6	867.5	924.02	484.584	487.792	813.307	484.594	592.081
	283.4	903.333	870.885	483.004	495.589	762.363	483.007	578.938
	283.2	892.917	837.677	481.27	522.283	710.545	481.271	567.386
	283	927.5	850.062	479.571	590.635	661.285	479.571	557.283
	282.8	1025	937.125	477.722	727.577	616.804	477.723	548.189
	282.6	1067.08	1109.36	475.464	942.379	578.27	475.464	539.643
	282.4	1264.58	1330.04	473.022	1197.97	546.406	473.022	531.71
	282.2	1387.08	1509.25	469.756	1404.8	520.344	469.756	523.622
	282	1593.75	1551.21	465.97	1467.92	499.647	465.97	515.581
	281.8	1535.83	1420.74	461.316	1353.25	482.966	461.316	507.152
	281.6	1213.33	1172.45	456.882	1116.54	470.324	456.882	499.355
	281.4	885.833	906.565	453.76	859.041	461.819	453.76	493.225
	281.2	650	700.285	451.977	658.855	456.644	451.977	488.741
	281	527.5	575.819	451.16	538.881	453.769	451.16	485.489
	280.8	507.083	515.281	450.845	481.745	452.254	450.845	482.971
	280.6	475.833	490.521	450.613	459.657	451.348	450.613	480.742
	280.4	457.917	481.388	450.509	452.708	450.879	450.509	478.82
	280.2	488.333	477.754	450.478	450.922	450.658	450.478	477.13
	280	471.667	475.615	450.322	450.397	450.406	450.322	475.456
	279.8	472.083	474.024	450.234	450.244	450.272	450.234	473.975
	279.6	450.417	472.623	450.144	450.145	450.161	450.144	472.605
	279.4	472.917	471.431	450.143	450.143	450.15	450.143	471.424
	279.2	462.917	470.243	450.049	450.049	450.051	450.049	470.241
	279	421.667	469.18	449.995	449.995	449.997	449.995	469.179
	278.8	453.333	468.362	450.112	450.112	450.113	450.112	468.361
	278.6	462.083	467.48	450.099	450.099	450.099	450.099	467.48
	278.4	460.833	466.622	450.05	450.05	450.05	450.05	466.622
	278.2	451.25	465.825	450.005	450.005	450.005	450.005	465.825
	278	450	465.117	450	450	450	450	465.117

## Sheet: Figure_1d_bottom
	Intensity (arb. units)	Raw Intensity	Peak Sum	Background	C–Ti	C–C	C=O	C–O
	294	628.75	636.95	628.75	628.75	635.612	628.75	630.087
	293.8	634.167	637.334	628.75	628.75	635.92	628.75	630.164
	293.6	629.167	637.717	628.721	628.721	636.219	628.721	630.219
	293.4	640	638.158	628.718	628.718	636.567	628.719	630.308
	293.2	613.75	638.574	628.657	628.657	636.883	628.658	630.348
	293	636.667	639.17	628.738	628.738	637.367	628.74	630.538
	292.8	615.833	639.687	628.695	628.695	637.759	628.702	630.616
	292.6	623.333	640.368	628.765	628.765	638.296	628.782	630.82
	292.4	648.333	641.075	628.794	628.794	638.83	628.836	630.997
	292.2	644.583	641.736	628.688	628.688	639.269	628.788	631.056
	292	632.5	642.551	628.602	628.602	639.774	628.828	631.153
	291.8	595.833	643.642	628.581	628.581	640.394	629.073	631.337
	291.6	643.333	645.285	628.758	628.758	641.269	629.787	631.745
	291.4	621.667	647.27	628.68	628.68	641.952	630.75	631.928
	291.2	627.5	650.371	628.717	628.717	642.821	632.723	632.262
	291	636.667	655.074	628.724	628.724	643.74	636.176	632.606
	290.8	640.833	662.298	628.681	628.681	644.699	642.009	632.952
	290.6	662.917	673.371	628.615	628.615	645.739	651.529	633.335
	290.4	670.833	689.894	628.43	628.43	646.776	666.306	633.672
	290.2	699.583	713.946	628.201	628.201	647.903	688.389	634.057
	290	738.75	747.574	627.815	627.815	649.028	719.771	634.405
	289.8	809.167	792.678	627.216	627.216	650.116	762.284	634.709
	289.6	845.833	850.423	626.232	626.232	651.028	816.955	634.904
	289.4	928.333	921.278	625.045	625.045	651.978	883.971	635.419
	289.2	1033.33	1003.86	623.406	623.406	652.758	961.338	636.573
	289	1108.75	1095.62	621.19	621.19	653.3	1045.22	639.475
	288.8	1193.75	1193.51	618.555	618.555	653.826	1130.09	646.709
	288.6	1282.92	1294.61	615.446	615.446	654.371	1208.69	662.438
	288.4	1401.67	1397.65	611.839	611.839	655.038	1273.3	692.994
	288.2	1488.75	1503.42	607.57	607.57	655.85	1316.61	746.105
	288	1611.25	1614.46	602.807	602.807	657.27	1333.51	829.297
	287.8	1704.58	1731.58	597.357	597.357	659.579	1321.3	945.414
	287.6	1846.25	1850.9	591.372	591.372	663.694	1280.94	1089.01
	287.4	1990	1960.3	584.59	584.59	670.563	1216.05	1242.87
	287.2	2007.5	2040.1	576.994	576.994	681.976	1132.93	1379.18
	287	2117.92	2068.13	569.262	569.262	701.163	1039.8	1465.69
	286.8	2005.83	2028.11	560.892	560.892	730.91	943.768	1475.22
	286.6	1902.5	1926.02	553.082	553.082	776.227	852.613	1403.34
	286.4	1796.67	1789.67	545.789	545.789	840.912	771.061	1269.27
	286.2	1623.75	1656.93	539.028	539.028	927.937	701.918	1105.13
	286	1550.83	1560.97	533.165	533.165	1038.71	646.395	942.196
	285.8	1528.33	1520.32	527.665	527.665	1170.43	603.335	801.879
	285.6	1565.83	1536.33	522.256	522.256	1315.78	570.877	694.185
	285.4	1607.5	1593.17	516.616	516.616	1460.86	546.648	618.889
	285.2	1683.33	1660.99	510.72	510.72	1583.93	528.555	569.948
	285	1700.42	1702.42	504.382	504.382	1657.48	514.564	539.139
	284.8	1710	1686.89	497.918	497.918	1659.6	503.506	519.625
	284.6	1630.42	1605.58	491.366	491.367	1587.67	494.316	506.322
	284.4	1469.58	1473.96	485.21	485.217	1461.08	486.706	496.588
	284.2	1260	1317.84	479.889	479.942	1307.75	480.619	489.2
	284	1125.83	1159.91	475.673	475.983	1151.31	476.015	483.625
	283.8	974.583	1015.38	472.159	473.704	1006.73	472.313	479.109
	283.6	887.5	895.15	469.444	475.914	882.461	469.51	475.595
	283.4	836.667	809.557	467.184	489.93	781.292	467.212	472.675
	283.2	862.083	774.723	465.187	532.308	702.659	465.198	470.119
	283	960	814.242	463.042	629.34	643.486	463.046	467.495
	282.8	1029.17	949.59	460.356	806.232	599.671	460.358	464.397
	282.6	1136.25	1175.02	457.282	1061.13	567.489	457.282	460.964
	282.4	1290.83	1431.74	453.612	1338.69	543.289	453.612	456.981
	282.2	1530.83	1616.21	449.087	1538.11	524.099	449.087	452.181
	282	1694.58	1635.23	443.24	1568.14	507.481	443.24	446.091
	281.8	1628.33	1470.58	436.477	1411.9	492.515	436.477	439.112
	281.6	1283.33	1192.11	430.035	1140.12	479.588	430.035	432.478
	281.4	860.833	905.87	425.423	859.343	469.679	425.423	427.694
	281.2	617.083	687.629	423.07	645.691	462.891	423.07	425.186
	281	503.333	555.91	422.021	517.893	458.062	422.021	423.998
	280.8	472.083	490.869	421.582	456.241	454.359	421.582	423.432
	280.6	422.083	463.502	421.308	431.829	451.246	421.308	423.045
	280.4	458.75	453.063	421.304	423.985	448.751	421.304	422.936
	280.2	447.5	448.463	421.102	421.675	446.353	421.102	422.638
	280	418.75	445.817	420.959	421.062	444.264	420.959	422.409
	279.8	437.5	443.929	420.971	420.987	442.544	420.971	422.341
	279.6	425	442.205	420.882	420.884	440.907	420.882	422.178
	279.4	422.917	440.724	420.86	420.86	439.496	420.86	422.088
	279.2	438.75	439.4	420.849	420.849	438.234	420.849	422.014
	279	434.583	438.115	420.752	420.752	437.008	420.752	421.859
	278.8	445.417	436.962	420.677	420.677	435.909	420.677	421.731
	278.6	413.75	435.847	420.543	420.543	434.844	420.543	421.547
	278.4	433.75	434.988	420.58	420.58	434.031	420.58	421.537
	278.2	437.5	434.098	420.509	420.509	433.184	420.509	421.423
	278	420.417	433.254	420.417	420.417	432.381	420.417	421.29

## Sheet: Figure_2c_d_Training
	Loop # (–)	ID	MXene (wt. %)	CNF (wt. %)	Gelatin (wt. %)	GA (+/–)	Mixture Loading (mg mL-1)	σ30 (kPa)	R0 (Ω)
	1	1	12.42	40.14	47.44	–	10	7.845	10000000000
	1	2	13.07	27	59.93	–	10	8.872	10000000000
	1	3	33.34	35.56	31.1	–	10	7.314	155.733
	1	4	11.18	76.53	12.29	–	10	10.305	10000000000
	1	5	71.03	11.54	17.43	–	10	7.103	3.56667
	1	6	60.56	27.71	11.73	–	10	10.521	2.96667
	1	7	33.27	54.07	12.66	–	10	12.105	99.7333
	1	8	46.93	16.2	36.87	–	10	9.375	4.86667
	1	9	20.19	67.87	11.94	–	10	13.763	481.2
	1	10	12.42	40.14	47.44	–	7.5	3.273	10000000000
	1	11	13.07	27	59.93	–	7.5	3.243	10000000000
	1	12	33.34	35.56	31.1	–	7.5	2.036	11135.9
	1	13	11.18	76.53	12.29	–	7.5	2.904	3.003e+07
	1	14	71.03	11.54	17.43	–	7.5	4.713	8.16667
	1	15	33.27	54.07	12.66	–	7.5	4.145	16207.5
	1	16	20.19	67.87	11.94	–	7.5	7.775	10288.1
	1	17	12.42	40.14	47.44	–	5	0.712	10000000000
	1	18	13.07	27	59.93	–	5	0.665	10000000000
	1	19	11.18	76.53	12.29	–	5	1.017	2.18341e+07
	1	20	60.56	27.71	11.73	–	5	0.578	9.33333
	1	21	33.27	54.07	12.66	–	5	1.334	28.2333
	1	22	20.19	67.87	11.94	–	5	1.878	5496.35
	2	23	11.18	76.53	12.29	–	2.5	0.2	1.82815e+07
	2	24	60.56	27.71	11.73	–	2.5	0.2682	75.2667
	2	25	33.27	54.07	12.66	–	2.5	0.235	929.667
	2	26	20.19	67.87	11.94	–	2.5	0.114	1.03627e+06
	2	27	60.56	27.71	11.73	–	7.5	4.98	2.6
	2	28	33.27	54.07	12.66	–	7.5	4.624	n/a
	2	29	20.19	67.87	11.94	–	7.5	4.54	n/a
	2	30	30.36	31.94	37.7	+	10	7.889	113.433
	2	31	61.49	25.87	12.64	+	10	12.736	3954.34
	2	32	23.03	64.72	12.25	+	10	16.072	427.1
	2	33	27.46	32.22	40.32	+	7.5	5.04	146.933
	2	34	26.79	62.32	10.89	+	7.5	7.119	94.1
	2	35	68.39	21.26	10.35	+	7.5	7.141	4.86667
	2	36	64.14	15.36	20.5	–	10	8.491	1.4
	2	37	10.9	18.91	70.19	–	10	3.276	10000000000
	2	38	9.02	31.38	59.6	–	10	8.774	10000000000
	2	39	24.75	54.11	21.14	–	10	10.214	309598
	2	40	9.94	67.72	22.34	–	10	9.922	10000000000
	2	41	77	9.67	13.33	+	10	6.223	1.7
	2	42	51.65	25.81	22.54	+	10	6.4	5
	3	43	21.86	28.88	49.26	+	10	6.36	10000000000
	3	44	37.07	41.63	21.3	+	10	5.617	4576.32
	3	45	77.6	13.09	9.31	–	7.5	3.736	1.7
	3	46	21.49	25.55	52.96	–	7.5	1.695	5.05051e+07
	3	47	47.75	33.23	19.02	–	7.5	4.404	21.6667
	3	48	27.42	39.56	33.02	+	7.5	4.138	6.28931e+06
	3	49	19.22	45.62	35.16	+	7.5	3.768	n/a
	3	50	12.97	46.01	41.02	+	7.5	4.084	10000000000
	3	51	11.97	54.06	33.97	+	7.5	4.566	10000000000
	3	52	15.3	19.27	65.43	–	5	0.346	10000000000
	3	53	38.69	48.88	12.43	–	5	1.512	122.767
	3	54	13.3	50.62	36.08	–	5	1.051	10000000000
	3	55	74.4	17.47	8.13	+	5	2.322	n/a
	3	56	47.54	32.88	19.58	+	5	1.822	31.1667
	3	57	28.23	62.9	8.87	+	5	1.807	954.333
	3	58	69.87	17.94	12.19	–	2.5	0.204	70.7333
	3	59	40.89	37.97	21.14	–	2.5	0.878	54945.1
	3	60	31.11	41.02	27.87	–	2.5	0.566	10000000000
	3	61	30.27	23.94	45.79	–	10	12.899	7.29927e+06
	3	62	17.55	37.18	45.27	–	10	11.201	10000000000
	4	63	29.67	58.53	11.8	–	10	13.137	712.666
	4	64	13.28	62.35	24.37	–	10	11.98	10000000000
	4	65	23.3	47.97	28.73	+	10	12.897	3.10559e+06
	4	66	18.92	55.14	25.94	+	10	13.003	387597
	4	67	60.59	22.26	17.15	–	7.5	5.455	10.3333
	4	68	46.09	41.32	12.59	–	7.5	6.141	47.5333
	4	69	17.36	63.2	19.44	–	7.5	5.522	2.33645e+06
	4	70	36.64	25.17	38.19	+	7.5	4.055	1589.67
	4	71	8.53	31.09	60.38	+	7.5	2.908	10000000000
	4	72	40.08	35.66	24.26	+	7.5	5.184	346.6
	4	73	20.87	40.06	39.07	+	7.5	5.885	1.91205e+06
	4	74	8.82	33.81	57.37	–	5	1.11	10000000000
	4	75	25.77	48.5	25.73	–	5	1.495	2.68817e+06
	4	76	12.44	60.33	27.23	–	5	1.679	10000000000
	4	77	18.63	26.91	54.46	+	5	1.016	10000000000
	4	78	25.3	32.3	42.4	+	5	1.138	3.48432e+07
	4	79	21.72	37.04	41.24	+	5	1.159	10000000000
	4	80	20.59	55.34	24.07	+	5	1.609	10000000000
	4	81	25.99	58.45	15.56	–	2.5	0.204	5.52486e+06
	4	82	41.86	47.41	10.73	+	2.5	0.358	10000000000
	5	83	17.58	72.69	9.73	+	2.5	0.428	10000000000
	5	84	46.95	27.96	25.09	–	10	7.21	26.3667
	5	85	52.46	31.37	16.17	–	10	7.445	6.4
	5	86	57.58	31.91	10.51	–	10	9.605	8.76667
	5	87	8.49	47.84	43.67	–	10	13.666	10000000000
	5	88	52.85	18.47	28.68	+	10	6.564	121.833
	5	89	22.56	19.41	58.03	+	10	8.172	10000000000
	5	90	26.23	37.02	36.75	+	10	14.229	1.31752e+07
	5	91	42.17	45.33	12.5	+	10	12.772	153.067
	5	92	64.63	11.66	23.71	–	7.5	1.733	2773
	5	93	15.37	31.87	52.76	–	7.5	3.318	10000000000
	5	94	53.67	38.45	7.88	–	7.5	4.205	12.4
	5	95	28.8	45.84	25.36	–	7.5	7.286	100402
	5	96	17.85	55.42	26.73	–	7.5	8.852	10000000000
	5	97	52.11	27.81	20.08	+	7.5	4.351	61.8333
	5	98	20.44	34.56	45	+	7.5	5.52	10000000000
	5	99	39.45	49.32	11.23	+	7.5	5.914	306.533
	5	100	53.29	34.51	12.2	–	5	1.317	36
	5	101	22.91	42.72	34.37	–	5	1.345	10000000000
	5	102	9.21	82.07	8.72	–	5	2.22	10000000000
	6	103	41.4	34.88	23.72	+	5	1.881	14184.4
	6	104	16.33	45.09	38.58	+	5	1.747	10000000000
	6	105	8.42	48.09	43.49	+	5	1.639	n/a
	6	106	43.14	42.01	14.85	–	10	7.315	37.3
	6	107	31.96	45.58	22.46	–	10	8.677	18726.6
	6	108	36.71	48.56	14.73	–	10	9.333	103.133
	6	109	34.03	50.86	15.11	–	10	6.186	13280.2
	6	110	37.45	51.63	10.92	–	10	6.964	985.666
	6	111	23.42	52.54	24.04	+	10	9.861	1.53846e+06
	6	112	17.82	23.48	58.7	–	7.5	1.246	10000000000
	6	113	34.87	41.82	23.31	–	7.5	4.019	13568.5
	6	114	10.04	45.24	44.72	–	7.5	5.068	10000000000
	6	115	24.4	60.24	15.36	–	7.5	5.688	113895
	6	116	30.33	38.32	31.35	+	7.5	8.144	365.733
	6	117	15.03	75.04	9.93	+	7.5	5.6	198413
	6	118	20.49	31.81	47.7	–	5	1.196	10000000000
	6	119	43.38	32.14	24.48	–	5	1.498	1976.67
	6	120	19.48	51.77	28.75	–	5	2.157	10000000000
	6	121	45.32	30.68	24	+	5	1.439	n/a
	6	122	18.5	38.95	42.55	+	5	2.33	10000000000
	7	123	9.84	62.15	28.01	+	5	3.145	10000000000
	7	124	38.09	48.23	13.68	–	2.5	0.9293	44444.4
	7	125	20.46	62.63	16.91	+	2.5	0.592	1.02987e+07
	7	126	30	38	32	+	10	9.0652	n/a
	7	127	15	55	30	+	10	4.13715	n/a
	7	128	17	40	43	–	10	7.53945	n/a
	7	129	32	50	18	–	10	6.31725	n/a
	7	130	30	32	38	+	7.5	3.62505	n/a
	7	131	18	47	35	+	7.5	4.22865	n/a
	7	132	19	35	46	–	7.5	3.2414	n/a
	7	133	32	42	26	–	7.5	3.1859	n/a
	7	134	7	58	35	–	2.5	0.29945	n/a
	7	135	6.88	27.57	65.55	+	10	4.6237	n/a
	7	136	81.12	16.52	2.36	+	10	11.0231	n/a
	7	137	73.83	11.68	14.49	+	10	6.3881	n/a
	7	138	23.91	23.86	52.23	+	10	3.711	n/a
	7	139	12.53	47.42	40.05	+	10	7.4146	n/a
	7	140	20.81	38.46	40.73	+	10	5.6229	n/a
	7	141	2.36	23.29	74.35	–	10	3.0872	n/a
	7	142	23.03	38.07	38.9	–	10	6.9139	n/a
	8	143	2.81	81.24	15.95	–	7.5	3.22225	n/a
	8	144	43.52	51.64	4.84	–	7.5	3.6321	n/a
	8	145	26.45	42.73	30.82	–	7.5	2.3216	n/a
	8	146	60.66	31.43	7.91	–	7.5	2.82825	n/a
	8	147	23.82	70.28	5.9	+	7.5	3.6703	n/a
	8	148	76.15	5.72	18.13	+	7.5	1.0172	n/a
	8	149	19	25.41	55.59	+	7.5	1.4126	n/a
	8	150	25.83	53.56	20.61	+	7.5	2.88595	n/a
	8	151	1.17	25.2	73.63	–	5	0.42515	n/a
	8	152	18	33.23	48.77	+	5	1.5525	n/a
	8	153	20.14	30.27	49.59	+	5	2.81955	n/a
	8	154	35.54	41.36	23.1	–	5	0.5465	n/a
	8	155	53.54	44.86	1.6	+	5	2.3416	n/a
	8	156	42.76	52.24	5	+	2.5	2.1791	n/a
	8	157	10.39	18.12	71.49	–	2.5	0.06015	n/a
	8	158	90.27	1.47	8.26	–	2.5	0.04995	n/a
	8	159	22.32	53.92	23.76	–	2.5	0.3018	n/a
	8	160	36.56	39.6	23.84	–	2.5	0.1081	n/a
	8	161	66.71	22.74	10.55	+	2.5	0.2105	n/a
	8	162	64.66	29.48	5.86	+	2.5	0.373	n/a

## Sheet: Figure_2c_d_Testing
	ID	MXene (wt. %)	CNF (wt. %)	Gelatin (wt. %)	GA (+/–)	Mixture Loading (mg mL-1)	σ30 (kPa)	R0 (Ω)
	1	69.5	23.6	6.9	+	10	5.9	–
	2	37.0755	17.4413	45.4832	–	10	–	1199.1
	3	73.3716	12.3917	14.2367	–	10	5.5066	15.9
	4	19.2257	24.2086	56.5657	+	10	2.78995	10000000000
	5	7.33593	64.7584	27.9057	+	10	3.89225	1.12108e+07
	6	31.395	53.0243	15.5808	+	10	8.1638	–
	7	22.9584	35.4819	41.5596	–	7.5	3.48465	10000000000
	8	36.3459	56.0044	7.64974	–	7.5	3.6528	–
	9	88.8456	5.06293	6.09146	+	7.5	1.815	27
	10	34.2914	61.2041	4.50455	+	7.5	2.8896	1110.2
	11	73.2052	19.9825	6.81228	+	5	1.2538	50.6
	12	31.782	60.1483	8.06963	–	5	1.0698	18975.3
	13	10.9483	84.2299	4.82175	–	5	3.18095	–
	14	35.2121	42.015	22.7728	+	5	0.73	6912
	15	17.5356	28.7646	53.6998	–	5	1.86685	10000000000
	16	4.74681	52.0367	43.2165	+	5	2.2832	10000000000
	17	59.8068	25.9864	14.2068	–	2.5	0.1546	1127.4

## Sheet: Figure_2f_bottom
		Virtual-to-real data ratio
	Data Point	0	10	100	1000
	12	60.0477	59.9006	55.5764	49.0249
	29	66.6485	51.5159	41.9402	37.7555
	46	65.5139	40.8471	39.4496	38.5618
	63	51.9845	34.1784	34.959	35.1586
	80	50.0813	30.1527	27.0138	32.9376
	97	48.3638	29.6833	31.9987	33.7935
	114	47.1518	29.164	26.7668	24.9437
	131	37.1209	27.983	21.5499	18.3965

## Sheet: Figure_2e_bottom
		Algorithm
	Data Point	Linear Regression	Decision Tree	Gradient-Boosted DT	Random Forest	Artificial Neural Network
	12	100.918	52.0439	42.0686	50.6414	49.0249
	29	116.209	51.8669	42.9285	47.5435	37.7555
	46	78.9334	43.8411	41.4997	40.9833	38.5618
	63	67.9037	41.1945	35.9229	40.0054	35.1586
	80	70.9676	40.2603	32.9634	35.0825	32.9376
	97	69.5431	40.2094	34.9526	37.1544	33.7935
	114	72.6051	35.1098	32.5479	35.611	24.9437
	131	74.0867	36.7669	33.2982	33.6549	18.3965

## Sheet: Figure_2f_top
		Virtual-to-real data ratio
	Data Point	0	10	100	1000
	22	2.83867	4.09941	3.20292	2.48527
	42	2.49023	2.4866	2.54482	2.373
	62	2.05782	2.12085	2.29847	2.31102
	82	2.22644	2.29061	2.3137	2.37179
	102	2.2378	2.33511	2.4599	2.43183
	122	2.15059	2.21593	2.23145	1.83962
	142	1.94377	2.10663	2.08123	1.7024
	162	1.86273	1.88866	1.8169	1.48918

## Sheet: Figure_2e_top
		Algorithm
	Data Point	Linear Regression	Decision Tree	Gradient-Boosted DT	Random Forest	Artificial Neural Network
	22	2.98683	2.53804	2.38692	2.59827	2.48527
	42	2.70387	2.27253	2.11114	2.28781	2.373
	62	2.4288	2.12402	2.05372	2.05101	2.31102
	82	2.5257	2.30156	2.14501	2.24344	2.37179
	102	2.55512	2.82463	2.09066	2.70956	2.43183
	122	2.43318	2.56785	1.89295	2.38123	1.83962
	142	2.41636	2.3761	1.79177	2.47477	1.7024
	162	2.45052	1.85928	1.70741	2.10703	1.48918

## Sheet: Figure_3a_b
	Recipe Number	MXene (wt. %)	CNF (wt. %)	Gelatin (wt. %)	GA (+/–)	Mixture loading (mg mL-1)	Experimental		Model-Predicted
							σ30 (kPa)	R0 (Ω)	σ30 (kPa)	R0 (Ω)
	1	36.71	48.56	14.73	–	10	9.333	103.133	8.89504	114.858
	2	46.09	41.32	12.59	–	7.5	6.141	47.5333	5.99147	48.6769
	3	12.42	40.14	47.44	–	5	0.712	10000000000	0.909136	1.04596e+10
	4	31.11	41.02	27.87	–	2.5	0.566	10000000000	0.375997	1.00654e+10
	5	42.17	45.33	12.5	+	10	12.772	153.067	12.6087	155.711
	6	68.39	21.26	10.35	+	7.5	7.141	4.86667	7.02022	4.55193
	7	47.54	32.88	19.58	+	5	1.822	31.1667	1.88747	31.6797
	8	20.46	62.63	16.91	+	2.5	0.592	1.02987e+07	0.575696	1.01343e+07

[truncated: 7 more sheets: Figure_3d, Figure_4c, Figure_4b, Figure_5b, Figure_5c, Figure_5d, Figure_5e]
